# Supplementary material for: Serine protease-driven entry and S2 ′ cleavage flexibility of feline coronavirus during feline enterocyte infections
Source: PLoS Pathog. 2026 Jan 8;22(1):e1013854. doi: 10.1371/journal.ppat.1013854 (PMC12810908; doi:10.1371/journal.ppat.1013854)
Supplement: S1 File — This file contains amino acid sequences spanning the S2′ cleavage site from 167 Feline Coronavirus (FCoV) strains obtained from the GenBank database. The sequences were aligned and only the regions corresponding to the S2′ cleavage motif (positions P5–P1 and P1′–P5′) were retained for further analysis. These curated sequences were used for the conservation analysis of the S2′ cleavage site shown in Fig 6. All sequences are provided in FASTA format, and the corresponding GenBank accession numbers are included for reference. (FAS) [file ppat.1013854.s005.fas]

>WRK12639.1 spike, partial [Feline coronavirus]
TIGKRSAVEDLL
>BH45832.1 spike [Feline coronavirus]
TIGKRSAVEDLL
>XBH45821.1 spike [Feline coronavirus]
RIGKRSAVEDLL
>WRK12629.1 spike, partial [Feline coronavirus]
RIGKRSAVEDLL
>WCJ13810.1 spike [Feline coronavirus]
RIGKRSAVEDLL
>WCJ13809.1 spike [Feline coronavirus]
TIGKRSAIEDLL
>ASU62499.1 spike protein [Feline coronavirus]
TIGKRSAVEDLL
>ASU62488.1 spike protein [Feline coronavirus]
KIGKRSAVEDLL
>BFU66014.1 spike protein [Feline coronavirus]
RVGMRSAVEDLL
>BDU78977.1 spike protein [Feline coronavirus]
TIGKRSAVEDLL
>UOS85847.1 spike protein [Feline coronavirus]
KIGKRSAVEDLL
>BAM34500.1 spike protein [Feline coronavirus]
RVGMRSAVEDLL
>BAJ08255.1 spike protein [Feline coronavirus]
RVGMRSAVEDLL
>AXE71621.1 spike glycoprotein [Feline coronavirus]
RIGKRSAIEDLL
>AUG98141.1 spike protein [Feline coronavirus]
TIGKRSAVEDLL
>AUG98130.1 spike protein [Feline coronavirus]
TIGKRSAVEDLL
>AUG98119.1 spike protein [Feline coronavirus]
TIGKRSAVEDLL
>ASB16887.1 spike protein [Feline coronavirus]
KIGKRSAVEDLL
>ABX60145.1 spike glycoprotein [Feline coronavirus]
KIGVRSAVEDLL
>XQE70488.1 spike protein [Feline coronavirus]
TIGKRSAVEDLL
>XQE70453.1 spike protein [Feline coronavirus]
RIGKRSAVEDLL
>XQE70449.1 spike protein [Feline coronavirus]
TIGKRSAVEDLL
>XQE70434.1 spike protein [Feline coronavirus]
TIGKRSAVEDLL
>XQE70425.1 spike protein [Feline coronavirus]
TIGKRSAVEDLL
>XQE70416.1 spike protein [Feline coronavirus]
SIGKRSAVEDLL
>XQE70407.1 spike protein [Feline coronavirus]
SIGKRSAVEDLL
>XQE70398.1 spike protein [Feline coronavirus]
TIGKRSAVEDLL
>XQE70389.1 spike protein [Feline coronavirus]
RIGKRSAIEDLL
>XQE70380.1 spike protein [Feline coronavirus]
RIGKRSAVEDLL
>XQE70373.1 spike protein [Feline coronavirus]
TIGKRSAVEDLL
>XQE70364.1 spike protein [Feline coronavirus]
KIGKRSAVEDLL
>XQE70355.1 spike protein [Feline coronavirus]
TIGKRSAVEDLL
>XQE70346.1 spike protein [Feline coronavirus]
RIGKRSAVEDLL
>XQE70345.1 spike protein [Feline coronavirus]
TIGKRSAVEDLL
>WWB00002.1 spike protein [Feline coronavirus]
SIGKRSAVEDLL
>WWA99968.1 spike protein [Feline coronavirus]
TIGKRSAVEDLL
>WWA99957.1 spike protein, partial [Feline coronavirus]
KIGKRSAVEDLL
>WWA99946.1 spike protein [Feline coronavirus]
KIGKRSVXEDLL
>WWA99935.1 spike protein [Feline coronavirus]
TIGKRSAIEDLL
>WWA99924.1 spike protein [Feline coronavirus]
TIGKRSAXEDLL
>WWA99913.1 spike protein [Feline coronavirus]
TIGKRSAVEDLL
>WWA99902.1 spike protein [Feline coronavirus]
RIGKRSAVEDLL
>XCA47282.1 spike protein, partial [Feline coronavirus]
PVGKRSAVEDLL
>XCA47271.1 spike protein [Feline coronavirus]
TIGKRSAIEDLL
>XCA47260.1 spike protein [Feline coronavirus]
RIGKRSAVEDLL
>XCA47000.1 spike protein, partial [Feline coronavirus]
RIGKRSAVEDLL
>XCA46999.1 spike protein, partial [Feline coronavirus]
HIGKRSAVEDLL
>XCA46998.1 spike protein, partial [Feline coronavirus]
RVGKRSAVEDLL
>XCA46996.1 spike protein, partial [Feline coronavirus]
KIGKRSAVEELL
>XCA46995.1 spike protein, partial [Feline coronavirus]
RIGRRSAVEDLL
>XCA46993.1 spike protein [Feline coronavirus]
TIGKRSAVEDLL
>XCA46992.1 spike protein [Feline coronavirus]
TIGKRSAVEDFL
>XCA46991.1 spike protein [Feline coronavirus]
RIGKRSAVEDLL
>XCA46990.1 spike protein [Feline coronavirus]
RIGKRSAVEDLL
>XCA46989.1 spike protein [Feline coronavirus]
KIGKRSAVEDLL
>XCA46988.1 spike protein [Feline coronavirus]
RIGKRSAVEDLL
>XCA46987.1 spike protein [Feline coronavirus]
RIGKRSAVEDLL
>XCA46986.1 spike protein [Feline coronavirus]
TIGRRSAVEDLL
>XCA46985.1 spike protein [Feline coronavirus]
SRGKRSAVEDLL
>UXO30699.1 spike protein [Feline coronavirus]
RIGERSAVEDLL
>QKY74142.1 spike protein, partial [Feline coronavirus]
RIGKRSAVEDLL
>QKY74141.1 spike protein, partial [Feline coronavirus]
TVGKRSAVEDLL
>QKY74140.1 spike protein, partial [Feline coronavirus]
TVGKRSAVEDLL
>UQH66271.1 spike protein [Feline coronavirus]
RIGKRSAVEDLL
>UQH66270.1 spike protein [Feline coronavirus]
SIGKRSAVEDLL
>UQH66269.1 spike protein [Feline coronavirus]
TIGKRSAVEDLL
>UQH66268.1 spike protein [Feline coronavirus]
GIGKRSAVEDLL
>UQH66267.1 spike protein [Feline coronavirus]
TIGKRSAVEDLL
>UQH66266.1 spike protein [Feline coronavirus]
TIGKRSAVEELL
>UQH66265.1 spike protein [Feline coronavirus]
GIGRRSAIEDLL
>UQH66264.1 spike protein [Feline coronavirus]
RIGKRSAVEDLL
>UQH66263.1 spike protein [Feline coronavirus]
RIGKRSAVEDLL
>UQH66262.1 spike protein [Feline coronavirus]
RIGKRSAVEDLL
>UQH66261.1 spike protein [Feline coronavirus]
KIGKRSAIEDLL
>UQH66260.1 spike protein [Feline coronavirus]
TIGKRSAVEDLL
>UQH66259.1 spike protein [Feline coronavirus]
RIGKRSAVEDLL
>QWW20868.1 spike protein [Feline coronavirus]
TIGKRSAVEDLL
>QWW20866.1 spike protein [Feline coronavirus]
TIGKRSAVEDLL
>QWW20865.1 spike protein [Feline coronavirus]
SIGKRSAVEDLL
>QWW20864.1 spike protein [Feline coronavirus]
KIGKRSAVEDLL
>QWW20863.1 spike protein [Feline coronavirus]
TIGKRSAVEDLL
>QWW20862.1 spike protein [Feline coronavirus]
TIGKRSAVEDLL
>QWW20861.1 spike protein [Feline coronavirus]
TIGKRSAVEDLL
>QWW20860.1 spike protein [Feline coronavirus]
TIGKRSAVEDLL
>QWW20859.1 spike protein [Feline coronavirus]
TIGKRSAVEDLL
>QWW20858.1 spike protein [Feline coronavirus]
AIGKRSAVEDLL
>QWW20857.1 spike protein [Feline coronavirus]
TIGKRSAIEDLL
>QWW20856.1 spike protein [Feline coronavirus]
TVGKRSAVEDLL
>QWW20855.1 spike protein [Feline coronavirus]
TIGKRSAVEDLL
>QWW20854.1 spike protein [Feline coronavirus]
RIGKRSAVEDLL
>QWW20853.1 spike protein [Feline coronavirus]
KIGKRSAVEDLL
>QWW20852.1 spike protein [Feline coronavirus]
KIGKRSAVEDLL
>QWW20851.1 spike protein [Feline coronavirus]
TIGKRSAVEDLL
>QRN75115.1 spike protein [Feline coronavirus]
TIGKRSAVEDLL
>QRN75103.1 spike protein [Feline coronavirus]
TIGKRSAVEDLL
>QRF79971.1 spike protein [Feline coronavirus]
TIGKRSAVEDLL
>QDM36987.1 spike protein [Feline coronavirus]
SVGKRSAIEDLL
>AWN93241.1 spike protein [Feline coronavirus]
TLGKRSAVEDLL
>ACR10422.1 spike glycoprotein [Feline coronavirus]
RIGKRSAVEDLL
>ACR10413.1 spike glycoprotein [Feline coronavirus]
RIGKRSAVEDLL
>ACR10386.1 spike glycoprotein, partial [Feline coronavirus]
RIGKRSAVEDLL
>ACR10377.1 spike glycoprotein, partial [Feline coronavirus]
RIGKRSAVEDLL
>ACR10324.1 spike glycoprotein [Feline coronavirus]
RIGKRSAVEDLL
>ACR10315.1 spike glycoprotein [Feline coronavirus]
RVGKSSAVEDLL
>ACR10306.1 spike glycoprotein [Feline coronavirus]
RVGMRSAVEDLL
>ACR10297.1 spike glycoprotein [Feline coronavirus]
RVGMRSAVEDLL
>ACR10288.1 spike glycoprotein [Feline coronavirus]
RIGKRSAVEDLL
>ACR10279.1 spike glycoprotein [Feline coronavirus]
RIGKRSAVEDLL
>AMD11230.1 spike protein [Feline coronavirus]
KIGRRSAVEDLL
>AMD11219.1 spike protein [Feline coronavirus]
KIGRRSAVEDLL
>AMD11208.1 spike protein [Feline coronavirus]
KIGRRSAVEDLL
>AMD11197.1 spike protein [Feline coronavirus]
KIGRRSAVEDLL
>AMD11186.1 spike protein [Feline coronavirus]
KIGRRSAVEDLL
>AMD11175.1 spike protein [Feline coronavirus]
KIGRRSAVEDLL
>AMD11164.1 spike protein [Feline coronavirus]
KIGRRSAVEDLL
>AMD11153.1 spike protein [Feline coronavirus]
KIGRRSAVEDLL
>AMD11142.1 spike protein [Feline coronavirus]
KIGRRSAVEDLL
>AMD11130.1 spike protein [Feline coronavirus]
KIGRRSAVEDLL
>AGT52080.1 spike protein [Feline coronavirus]
TIGKRSAVEDLL
>AAZ86077.1 spike protein [Feline coronavirus]
RIGKRSAVEDLL
>ABI14448.1 S [Feline coronavirus]
RIGKRSAVEDLL
>QSL97051.1 S [Feline coronavirus]
TIGKRSAVEDLL
>AIL54263.1 S protein, partial [Feline coronavirus]
TIGKRSAVEDLL
>AIL54262.1 S protein, partial [Feline coronavirus]
RIGKRSAIEDLL
>AIL54261.1 S protein, partial [Feline coronavirus]
RIGKRSAIEDLL
>AIL54260.1 S protein, partial [Feline coronavirus]
RIGKRSAIEDLL
>AIL54259.1 S protein, partial [Feline coronavirus]
TIGKRSAVEDLL
>AIL54258.1 S protein, partial [Feline coronavirus]
TIGKRSAVEDLL
>AIL54255.1 S protein, partial [Feline coronavirus]
QIGVRSAVEDLL
>AIL54253.1 S protein, partial [Feline coronavirus]
RIGKRSAIEDLL
>AIL54252.1 S protein, partial [Feline coronavirus]
RIGKRSAIEDLL
>AIL54251.1 S protein, partial [Feline coronavirus]
RIGKRSAIEDLL
>AIL54250.1 S protein, partial [Feline coronavirus]
TIGKRSAVEDLL
>AIL54249.1 S protein, partial [Feline coronavirus]
TIGKRSAVEDLL
>AIL54248.1 S protein, partial [Feline coronavirus]
HIGKRSAVEDLL
>AIL54244.1 S protein, partial [Feline coronavirus]
HIGKRSAVEDLL
>AEK25521.1 spike protein [Feline coronavirus UU54]
TIGKRSAVEDLL
>AEK25511.1 spike protein [Feline coronavirus UU47]
VVGKSSAVEDLL
>ADO39817.1 spike protein [Feline coronavirus UU40]
RVGKRSAVEDLL
>ADL71497.1 spike protein [Feline coronavirus UU34]
TIGKRSAVEDLL
>ACT10927.2 spike protein [Feline coronavirus UU16]
TIGMRSAVEDLL
>ACT10948.1 spike protein [Feline coronavirus UU2]
KIGRRSAVEDLL
>ADO39850.1 spike protein [Feline coronavirus UU30]
RVGKRSAVEDLL
>ADO39839.1 spike protein [Feline coronavirus UU20]
RIGKRSAVEDLL
>ADO39828.1 spike protein [Feline coronavirus UU19]
RIGTRSAVEELL
>ADL71486.1 spike protein [Feline coronavirus UU31]
SVGKRSAVEDLL
>ADL71476.1 spike protein [Feline coronavirus UU24]
TIGKRSAVEDLL
>ADL71466.1 spike protein [Feline coronavirus UU21]
RMGMRSAVEDLL
>ADL71455.1 spike protein [Feline coronavirus UU18]
TIGKRSAVEDLL
>ADL71446.1 spike protein [Feline coronavirus UU17]
RVGVRSAVEDLL
>ADC35472.1 spike protein [Feline coronavirus UU23]
RMGRRSAVEDLL
>ADC35461.1 spike protein [Feline coronavirus UU22]
RMGRRSAVEDLL
>ACT10970.1 spike protein [Feline coronavirus UU9]
SIGKRSAIEDLL
>ACT10959.1 spike protein [Feline coronavirus UU3]
KIGMRSAVEDLL
>ACT10937.1 spike protein [Feline coronavirus UU10]
SIGKRSAIEDLL
>ACT10916.1 spike protein [Feline coronavirus UU15]
TIGKRSAVEDLL
>ACT10906.1 spike protein [Feline coronavirus UU5]
TSGKRSAVEDLL
>ACT10896.1 spike protein [Feline coronavirus UU8]
SIGKRSVIEDLL
>ACT10887.1 spike protein [Feline coronavirus UU4]
RVGMRSAVEDLL
>ACT10876.1 spike protein [Feline coronavirus UU7]
GIGKRSAVEDLL
>ACT10865.1 spike protein [Feline coronavirus UU11]
SIGKRSAIEDLL
>ACT10854.1 spike protein [Feline coronavirus RM]
TIGKRSAVEDLL
>pdb|6JX7|C Chain C, Feline Infectious Peritonitis Virus Spike Protein
RVGMRSAVEDLL
>pdb|6JX7|B Chain B, Feline Infectious Peritonitis Virus Spike Protein
RVGMRSAVEDLL
>pdb|6JX7|A Chain A, Feline Infectious Peritonitis Virus Spike Protein
RVGMRSAVEDLL
>WWA99990.1 spike protein [Feline infectious peritonitis virus]
KIGKRSAVEDLL
>WWA99979.1 spike protein [Feline infectious peritonitis virus]
TVGKRSAVEDLL
